# Supplementary material for: A Polymer-Based Indicator for Detecting Dexamethasone in Herbal Medicine Using Polymethylmethacrylate (PMMA)
Source: Polymers (Basel). 2023 Jun 28;15(13):2862. doi: 10.3390/polym15132862 (PMC10346569; doi:10.3390/polym15132862)
Supplement: Supplementary file 1 [file polymers-15-02862-s001.zip]

Archive with 1 entries (1 files):
- polymers-2433185-supplementary.pdf
